# Supplementary material for: Disparities in Survival Outcomes among Racial/Ethnic Minorities with Head and Neck Squamous Cell Cancer in the United States
Source: Cancers (Basel). 2023 Mar 15;15(6):1781. doi: 10.3390/cancers15061781 (PMC10046381; doi:10.3390/cancers15061781)
Supplement: Supplementary file 1 [file cancers-15-01781-s001.zip]

Archive with 1 entries (1 files):
- cancers-2223632-supplementary.pdf
